# Supplementary material for: MICA+ Tumor Cell Upregulated Macrophage-Secreted MMP9 via PROS1-AXL Axis to Induce Tumor Immune Escape in Advanced Hepatocellular Carcinoma (HCC)
Source: Cancers (Basel). 2024 Jan 8;16(2):269. doi: 10.3390/cancers16020269 (PMC10813556; doi:10.3390/cancers16020269)
Supplement: Supplementary file 1 [file cancers-16-00269-s001.zip]

Archive with 2 entries (2 files):
- cancers-2766629-supplementary figures.pdf
- cancers-2766629-supplementary tables.pdf
